# Supplementary material for: Emotional states predict cellular immune system activity under conditions of life as it is lived: A multivariate time-series analysis approach
Source: PLoS One. 2023 Nov 9;18(11):e0290032. doi: 10.1371/journal.pone.0290032 (PMC10635540; doi:10.1371/journal.pone.0290032)
Supplement: S1 Data — (CSV) [file pone.0290032.s001.csv]

	S1_anxiety	S1_energy	S1_extraversion	S1_well_being	S1_irritation	S1_lethargy	S1_neopterin	S2_anxiety	S2_energy	S2_extraversion	S2_well_being	S2_irritation	S2_lethargy	S2_neopterin	S3_anxiety	S3_energy	S3_extraversion	S3_well_being	S3_irritation	S3_lethargy	S3_neopterin
1	1	3	3	3,25	1,17	1,08	171,02	1,13	2,875	2,625	2,75	1,5833	1,8333	144,75	1,13	2,75	3,38	3	1,33	1	112,67
2	1	3,38	3,25	3	1,33	1,08	138,98	1	2	1,625	2,375	1,3333	2,3333	130,25	1	2	3	2	1	1,33	130,33
3	1,13	2,63	3,5	3,13	1,33	1,5	98,26	1,5	3,25	3,375	2,125	1,4167	1,0833	94,25	1	1,63	3,13	2	1	1,75	138,33
4	1	3	2,75	2,5	1,5	1,42	127,5	1	2,125	1,625	1,875	1	2,5833	132,25	1,13	1,88	2,75	1,88	1	1,83	139
5	1,5	3,38	3,25	1,63	3	1,33	89,01	1	3,375	3,5	3,125	1,5	1	115,75	1	2,75	3,5	2,75	1,08	1	120,33
6	1	2,38	2,75	2	1,17	1,42	128,22	1	2,5	1,75	2,5	1	1,8333	128	1	2,63	3,5	2,88	1	1,17	136,67
7	1	3,13	3,38	3,38	1,25	1,25	92,25	1,25	2,875	3,5	3,25	1,0833	1,0833	107,25	1	2,63	3,63	3,25	1	1	205,33
8	1	2,25	2,5	2,13	1	1,67	118,25	1	2,5	1,625	2,125	1,25	1,9167	140,5	1,13	2,38	3,38	2,5	1	1	162
9	1,13	2,5	2,63	1,75	1,33	1,5	124,73	1	2,875	3,25	3,125	1	1,25	103,25	1,25	2,38	3,13	2,5	1,17	1	147
10	1,63	3	2,63	1,5	2,25	1,17	148,74	1	2,75	1,625	2,5	1	2,0833	152,75	1,5	1,88	2,88	1,75	1,17	1,33	144,67
11	1	3	3,38	2,75	1,08	1	150,73	1,13	3	3,25	3,5	1,0833	1	129	1,5	3	3,5	2,38	1,17	1	134,33
12	1	2,25	3,5	2,5	1	1,5	126	1	2,375	1,75	2,375	1	2,0833	141,5	1,75	2,63	3	1,88	1,42	1	133,33
13	2,13	2,13	2,75	1,75	2,67	1,67	111,55	1	3	3,375	2,75	1,8333	1,25	124	1,13	2,13	3,38	3	1,08	1,42	171,67
14	1,38	2,13	2,63	2,25	1,42	2,08	158,25	1	2,375	1,875	2,5	1	2,0833	144,25	1,25	2,13	2,88	2,25	1,25	1,17	138,67
15	1,75	2	2,88	1,75	1,33	2,42	122,52	1	2,75	3,5	3,125	1,1667	1,1667	118,75	1,38	1,5	2,5	2,5	1,08	1,92	126,33
16	1	2,63	2,88	1,88	1,58	1,42	123,99	1	3	2,375	2,5	1,0833	1,5	140,5	1,13	1,38	2	2	1,08	2,17	150,33
17	1	2,13	3,25	2,63	1,08	1,75	89,51	1,25	2,75	2,875	2	2,25	1,1667	132	1	2,25	3,5	2,88	1	1	129
18	1	2,25	3	2,38	1,08	1,25	108,01	1	2,75	2,25	2,375	1,1667	1,1667	149,25	1	2,25	3,13	2,25	1	1,08	156
19	1	2,75	3,38	2,63	1,25	1	90,73	1	3,125	3,75	3,375	1,1667	1	129	1	2	3,13	2,38	1	1	183,67
20	1,38	2,38	2,5	1,63	1,75	1	110,27	1	2,5	2	2,375	1	1,6667	124,75	1	1,88	3,25	2,38	1	1,17	189,33
21	1	2,38	3,5	2,88	1,08	1	115,77	1	2,5	3,375	3	1	1	143,75	1,38	1,25	2,13	1,5	1,17	1,5	185,33
22	1,13	2,13	3	2,25	1,17	1,67	127,01	1,5	1,5	2,125	1,5	1,3333	1,9167	151,75	1,13	1,5	2,5	2	1	1,5	205,67
23	1	2,38	3	2,38	1,42	1	117,47	1,25	2	3,125	2	1	2	302,5	1	2,5	3,38	2,38	1	1	177,33
24	1,25	2,38	2,88	2,38	1,33	1	119,26	1	2	2,25	1,875	1	1,4167	664,5	1,13	2	2,88	1,38	1,75	1,08	191,67
25	1,13	2,25	3	2,38	1,33	1,08	94,49	1	2,75	3	2,125	1,1667	1,0833	592,5	1	1,88	3	2,38	1	1,17	163,33
26	1,13	1,75	2,25	1,63	1,25	1,42	148,98	1	1,75	2	1,5	1	1,25	647	1	2	2,75	2,25	1,58	1	164,67
27	1,13	2,25	3	2,38	1	1	129,49	1	2,625	2,875	2,375	1	1,0833	449,25	1	2,25	3,38	2,75	1,17	1	145,67
28	1,25	1,5	2,25	1,5	1,42	1,67	136,51	1	1,75	1,5	1,5	1	2,25	477,5	1,13	2,13	3,13	2,38	1	1,33	128,67
29	1,25	1,88	2,75	2,38	1,08	1,25	114,54	1,25	2,125	2,5	1,875	1,1667	1,6667	357,25	1,13	1,38	2	1,75	1,08	1,75	132,33
30	1	2,25	3	2,5	1,17	1	129,26	1	1,875	2,25	1,625	1	1,3333	270	1,13	1,75	2,25	2	1	1,67	154
31	1,38	1,75	2,5	1,63	1,33	1,42	111,02	1	2,75	3,25	3,25	1	1,1667	242,5	1,13	1,63	2,13	2	1,25	1,25	130,33
32	1,75	2,25	2,25	1,5	2,5	1,33	112,99	1	1,75	1,875	1,75	1	1,6667	231,5	1	1,63	2,13	2	1	1,83	135,67
33	1	2,5	3,5	3,13	1,17	1	110,76	1	2,625	3,25	2,75	1,0833	1,1667	160,75	1	2,13	2,88	2,5	1	1	128,67
34	1	2,25	2,88	2,5	1,25	1	137,52	1	1,75	1,625	1,875	1	2,4167	167,75	1	2	3	2,38	1,17	1,33	148,67
35	1	2,13	3,5	2,75	1,08	1	105,98	1	2,375	2,75	2,125	1,4167	1,25	191,5	1	2,38	3,13	2,63	1	1	157,33
36	1	1,75	2,88	2,88	1	1,08	89,24	1	1,5	1,625	1,375	1	1,75	143	1	2	3,25	2,88	1	1	150
37	1	1,88	3,5	3	1,17	1,08	93,73	1	2	2,5	2,375	1	1,3333	142,75	1,13	2,13	3,75	3,19	1	1,12	169
38	1	1,88	2,63	2,38	1	1,33	115,74	1	1,5	1,625	1,375	1	1,8333	153,5	1,38	1,25	2,25	1,75	1,08	2,83	228,33
39	1	2,13	3,5	3	1,08	1	92,82	1	2,625	3,125	3	1	1,3333	133,5	1	1,75	3,5	2,75	1,25	1,83	171,33
40	1	1,75	3,13	2,63	1	1,33	139,48	1	1,5	1,625	1,5	1,1667	2	142	1	1,38	2,88	2,13	1	2,17	166,67
41	1	2,25	2,88	2,75	1,08	1,08	137,98	1,88	1,875	2,625	1,375	1,25	1,9167	126,5	1	1,63	2,5	2	1,08	1,67	183
42	1	2,38	3	2,75	1,17	1	122,26	1,25	1,5	1,75	1,375	1,0833	2,0833	168,5	1,13	1,88	3,13	1,88	1,08	1,33	243,33
43	1	2,75	3,38	3,38	1,33	1	105,01	1	2,5	3	2,25	1,0833	1,3333	149,75	1,13	1,63	2,63	1,75	1,33	1,67	212,33
44	1,25	2,25	3	2,13	1,67	1	122,49	1,5	1,75	1,625	1,375	1,3333	1,8333	170	1,13	1,38	2,75	1,63	1	1,67	102
45	1	2,75	3,5	3	1	1	106,71	1	2,75	3,375	3	1	1	146,5	1,13	2,38	3,13	1,88	1,67	1	182
46	1	2,5	2,5	2	1,83	1	115,95	1	1,625	1,625	1,5	1,3333	1,5833	145,5	1,13	2	3,13	2,13	1,17	1	196
47	1	2,88	3,38	2,75	1,08	1	97,99	1	2,25	2,75	2,375	1,0833	1,4167	133,5	1	2,38	3,5	2,63	1	1	183,33
48	1,13	2,5	3	2,5	1,08	1	124,25	1	1,875	1,75	1,5	1	1,75	134,75	1	2	3,38	2,63	1	1	200
49	1	2,13	3	2,88	1	1,17	103,01	1,63	1,875	2,5	1,5	1,5833	1,75	123,25	1,5	1,63	2,25	1,75	1,25	1,33	170
50	1,25	2,13	2,5	2	1,33	1,17	119,73	1	1,875	2,25	2	1	1,25	174	2,25	1,75	2,75	1,38	1,67	1,17	199,67
51	1	2,63	3	2,75	1,25	1	97,77	1	2,625	3	2,75	1	1,25	125,5	1	2,25	3,38	3,13	1	1	189
52	1	2,75	3	2,5	1	1	113,49	1	1,5	1,75	1,625	1,1667	2	147,5	1	2,25	3,38	3,13	1,08	1	185,33
53	1	2,38	3	2,75	1,08	1,17	154,49	1	2,875	3,5	3,625	1	1,1667	182,25	1	2,13	3,25	2,5	1	1	175,67
54	1,13	2,38	3	2,5	1,08	1	122,78	1	2,375	1,875	2,5	1,1667	1,5833	170,75	1	1,75	3,25	2,63	1	1,17	178,67
55	1	2,63	2,88	3,38	1	1	115,52	1	2,75	2,75	2,5	1,0833	1,4167	138,75	1	1,75	3,13	2,13	1	1,08	174,67
56	1,13	2,5	3	2,25	1,08	1	118,5	1	1,5	1,625	1,625	1	1,6667	136,5	1	1,38	2,5	1,88	1	1,92	147,67
57	1	2,38	3,25	2,75	1,08	1,08	125,33	1	2,375	2,625	2,25	1,6667	1	148,5	1	2,38	3,13	2,63	1	1	141
58	1	2,38	2,63	2,38	1,17	1	127,26	1,13	1,5	1,75	1,5	1,4167	2,3333	163,5	1	2	3,25	2,63	1	1,17	156,67
59	1	2,38	3,13	2,88	1,08	1,17	115,8	1	2,25	2,625	2,625	1	1,8333	135,5	1	1,38	2,25	1,88	1	1,75	162
60	1	1,38	2,5	2,5	1,33	1,83	89,48	1	2,125	1,75	1,625	1,0833	2,0833	164,75	1	1,75	2,5	1,75	1	1,67	153
61	1	2,38	2,88	2,38	1,17	1,08	93,51	1	2,625	3,25	3,125	1	1,4167	140,25	1	2,25	3,5	3	1	1	160,33
62	1,13	1,63	2,63	1,88	1,17	2,5	102,31	1	1,5	1,75	1,5	1	1,75	154,25	1,25	1,38	2	1,5	1,08	2,58	98
63	1	1,75	3	2,38	1	1,58	95,48	1	2,5	2,5	2,875	1	1,5833	144,5	1	2,5	3,5	2,75	1	1	175
64	1,13	2,13	2,13	2	1,17	1,42	106,75	1	1,875	1,75	2	1	1,5833	156	1	1,88	3,25	2,38	1	1	136,67
65	1,13	2,38	3,13	2	1	1,17	152,75	1	2,375	2,375	2,375	1,1667	1,5	135,5	1,63	1,88	3,13	1,88	1,25	1	141
66	1	2,63	3,25	2,25	1,08	1,17	109,46	1	1,625	1,75	1,5	1	1,75	166,75	1,75	1,38	2,38	1,5	1,5	2	147
67	1	2,13	2,63	2,38	1,25	1	143,76	1,13	1,25	2,5	1,375	1,4167	1,6667	144,25	1,63	1,38	2,63	1,5	1,25	1,75	160,33
68	1	2,5	3,13	2,75	1	1	131,79	1,13	1,375	2	1,5	1	1,5833	178,75	3,25	1,25	2,25	1	2,92	1,92	154
69	1	2,25	3,25	2,88	1,17	1,17	133,49	1	1,875	2,75	2,25	1	1,5833	145,25	1,25	1,38	2,63	2	1,33	1,75	122,33
70	1	2,25	2,38	1,75	1,08	1,42	128,02	1	1,5	1,75	1,5	1,0833	2,5833	194,5	1,75	1,38	2,5	1,75	1,5	1,92	148,33
71	1,38	2,38	2,88	2,25	1,17	1	111,5	1	2,375	3,125	2,5	1	1,4167	145,75	2,5	1,38	2,38	1	1,92	1,58	126,33
72	1	2,13	2,13	1,88	1	1,58	145	1	1,625	1,75	1,625	1,0833	1,6667	185	2,25	1,25	2,63	1,38	1,83	1,67	142
73	1	2,88	2,88	3,13	1	1	126,74	1	2,5	3,125	3,5	1	1,25	156,5	1	2,88	3,5	3,38	1,17	1	159
74	1	2,5	2,63	1,75	1,75	1	121,71	1	2,25	2,375	2,5	1	1,5833	152	1	1,75	2,75	2,13	1	1,75	134
75	1	2,5	3,13	2,63	1	1	107,51	1	2,5	2,875	2,5	1	1,5833	138,5	1	2,13	3,38	2,63	1	1,33	157,33
76	1	2,75	2,88	2,5	1	1	131,5	1	1,75	1,75	1,875	1	1,4167	172,5	1,5	1,75	3,13	2,25	1,17	1,08	141,67
77	1	2,13	3	2,5	1	1	110,94	1,13	2,375	3,125	2	1,1667	1,1667	151,75	1,38	1,75	3,5	2	1,33	1,17	153,67
78	1	2,25	2,63	1,88	1,08	1	145,77	1	2	2	1,875	1	1,5833	176	1,5	1,88	2,63	1,5	1,33	1,58	147,33
79	1	2,75	2,88	2,63	1	1	133,02	1,13	2,125	2,625	2,375	1	1,5	157	1	1,75	3,13	2,75	1,33	1,83	179
80	1,13	2,38	2,63	2	1,25	1	119,76	1	1,5	1,75	1,875	1	1,6667	174,5	1	1,75	3,25	2,88	1	1	130,33
81	1	2,75	3,38	2,88	1	1	150,94	1,13	1,75	2,25	1,875	1,6667	1,4167	168	1,13	1,63	2,25	2	1,25	1,58	151,67
82	1	2,25	2,88	2,38	1	1,08	203,25	1	1,625	1,75	1,5	1	1,6667	187,25	1,13	1,75	2,75	2	1,33	1,17	160,33
83	1	2,63	2,75	2,13	1	1	195	1	2,25	2,875	2,5	1	1,1667	123,5	1	2,13	3,63	2,88	1	1	154,67
84	1	2,5	2,63	2	1,17	1	218,27	1	1,5	1,75	1,5	1	1,8333	149,75	1	1,63	2,88	2,25	1,08	1,83	149,33
85	1,13	2,38	3,38	2,63	1	1	208,52	1	2,75	2,875	2	1,0833	1	130,5	1	2,38	3,38	3,13	1,08	1	178,67
86	1	2,25	2,88	2,25	1	1,58	204,26	1	1,5	1,75	1,625	1	1,6667	145,25	1	1,88	3,5	3	1	1	133
87	1	2,38	3	2,75	1	1	167,26	1	2,75	3,375	3,375	1,1667	1	120,75	1	2	3,13	2,38	1	1	138,33
88	1	2	2,75	2,38	1,33	1,58	142,02	1	2,125	2,125	2,75	1	1,8333	141,5	1	1,75	3,13	1,88	1,33	1	151
89	1	1,88	3	2,38	1,17	1,5	104,74	1	2,5	3,375	3,375	1	1,1667	133	1	2,25	3,63	3,38	1	1	149
90	1	2,25	2,75	2,38	1,25	1,42	136,73	1	1,75	1,75	1,625	1	1,9167	147,5	1	1,75	3,25	2,5	1	1	122,33
91	1	2,13	3,13	2,75	1,17	1	132,74	1	2,375	2,75	2,5	1	1,3333	135,25	1	1,75	3,25	2,25	1	1	161,67
92	1	2,13	2,25	2,25	1	1,5	168,52	1	1,75	1,625	1,75	1	1,9167	153,5	1,13	1,75	3	2	1,17	1	147,67
93	1,13	2,13	2,5	2	1,08	1,17	132,75	1	1,875	2,875	2,25	1	1,4167	145,5	1	1,5	2,88	1,5	1	1,42	133
94	1	2,5	2,5	2,25	1	1	117,74	1	2,375	1,875	2,625	1,0833	1,0833	155,25	2	1,5	2,5	1,38	1,5	1,92	237
95	1	2,13	3	2,25	1	1	129,25	1,38	2,5	2,25	1,625	1,5833	1,5833	221,5	1	1,75	3	2	1,08	1	589,33
96	1	2,5	3	2,5	1	1,33	130,75	1	1,875	1,75	1,75	1	1,6667	215	1	1,75	2,75	1,88	1,17	1,42	786,33
97	1	3	3,13	2,88	1,08	1	123,01	1	2,625	2,875	2,5	1	1,4167	167	1,38	2	3	1,63	1,25	1	709,67
98	1	2,5	2,88	2,38	1	1	130,99	1	2,625	2,25	2,875	1	1,0833	166	1,13	1,88	2,88	1,75	1,08	1	760
99	1	2,38	2,88	2,38	1	1	105,21	1	2,25	2,625	2,5	1	1,75	155	1,25	1,88	3	1,88	1,17	1,08	472,67
100	1	3,13	3	2,13	1,25	1	128,24	1	2	1,75	1,875	1	1,8333	165,5	1	1,75	2,63	1,63	1	1,33	529,33
101	1	2,75	3,13	2,25	1,17	1	104,99	1	2,25	3,125	2,5	1	1	120,25	1	1,75	3,38	2,75	1	1	375
102	1,13	2,38	2,63	1,88	1,08	1,17	127,25	1,25	2	2	1,5	1,4167	1,3333	131,5	1	1,88	3,13	2,38	1	1	442,67
103	1	2,63	2,88	2,63	1	1	114,79	1,13	1,75	2,5	2,125	1,1667	1,4167	125	1	1,75	3,25	2,38	1	1	291,67
104	1	2,38	3	2,25	1,08	1	130,76	1	1,875	1,875	1,625	1	1,5833	159	1,38	1,75	3,13	2,38	1,17	1	311
105	1,13	2,13	2,38	1,88	1,25	1,08	130,75	1	2,625	2,875	2,375	1,1667	1	125	1,63	1,75	3,13	1,75	1,33	1	234,67
106	1,13	2,13	2,63	1,63	1,17	1,17	123,81	1	1,5	1,75	1,5	1	2,5833	128,25	1	1,75	2,88	1,75	1	1,17	227
107	1	2,5	3,25	2,75	1	1	108,76	1	2,75	3	2,875	1,1667	1,1667	139,5	1	2,25	3	1,88	1	1	197
108	1,13	2,88	3,13	2,25	1,08	1	102,73	1	2	1,75	1,5	1	2,0833	128,5	1	2,13	3	2	1	1,17	207
109	1	2,5	3	2,63	1,5	1,08	104,26	1	1,5	2,375	2,25	1	1,4167	140,75	1	2,25	2,88	1,63	1	1,25	196
110	1,13	2,88	3	2,13	1,25	1	119,25	1,13	1,875	1,75	1,875	1	1,6667	134,5	1	1,75	2,88	1,75	1	1,25	186
111	1	2,38	3,25	2,63	1,08	1	100,99	1	2,5	2,875	2,5	1	1,3333	131,5	1	1,75	2,63	1,63	1	1,17	191,67
112	1	2,38	2,88	2,13	1	1	116,78	1	2	1,75	1,75	1	1,75	131,75	1	1,88	2,75	1,75	1	1,17	209,33
113	1	2	2,75	2,25	1,08	1,08	115,78	1	2,375	3,125	2,5	1	1	132,25	NA	NA	NA	NA	NA	NA	NA
114	1	2,38	3	2,13	1,25	1	111,01	1	1,5	1,75	1,5	1	1,5833	142	NA	NA	NA	NA	NA	NA	NA
115	1	2,38	3,5	2,63	1,08	1	102,26	1	2,625	3,375	3	1	1,1667	121,75	NA	NA	NA	NA	NA	NA	NA
116	1	2	2,75	2,38	1	1,75	123,01	1	1,75	2	1,875	1	1,3333	129,25	NA	NA	NA	NA	NA	NA	NA
117	1,25	2	2,88	1,88	1,08	1,17	110,77	1	1,875	2,25	1,5	1,0833	1,1667	121	NA	NA	NA	NA	NA	NA	NA
118	1,13	1,88	2,13	1,5	1,42	1,08	112,2	1	1,75	1,75	1,625	1	1,6667	141	NA	NA	NA	NA	NA	NA	NA
119	1	2,25	3,38	2,38	1,25	1	104,76	1	2,75	3,25	3	1	1	122,25	NA	NA	NA	NA	NA	NA	NA
120	1,25	2,13	2,75	2,13	1,33	1,75	117,02	1	1,5	1,75	1,625	1	1,9167	132,25	NA	NA	NA	NA	NA	NA	NA
121	1	1,63	2,88	2,75	1	2	99,01	1	1,5	2,25	2,125	1,1667	1,5833	138	NA	NA	NA	NA	NA	NA	NA
122	1,13	1,88	3	2,5	1	1,67	117,98	1	1,375	1,75	1,5	1	1,75	144	NA	NA	NA	NA	NA	NA	NA
123	1	2,38	2,88	2,88	1	1,08	122,25	1	2,5	3	2,5	1,3333	1,3333	146,5	NA	NA	NA	NA	NA	NA	NA
124	1,13	2,13	3	2,5	1,08	1,17	122,49	1	1,75	1,75	1,75	1	2,1667	157,75	NA	NA	NA	NA	NA	NA	NA
125	1	2,38	2,88	2,5	1,17	1	122,98	1,25	1,75	2,375	2,125	1,3333	1,6667	139,5	NA	NA	NA	NA	NA	NA	NA
126	1	2	2,63	2,38	1	2,17	123,46	1	1,5	1,75	1,5	1	2	149,75	NA	NA	NA	NA	NA	NA	NA
